# Supplementary material for: Case report: Genetic diagnoses in a pediatric patient with retinoblastoma and comorbid global developmental delay: three distinct entities diagnosed by whole exome sequencing in a single patient
Source: Front Neurosci. 2024 Jul 23;18:1391596. doi: 10.3389/fnins.2024.1391596 (PMC11302045; doi:10.3389/fnins.2024.1391596)
Supplement: Supplementary file 1 [file Table_1.xls]

## Sheet: qPCR
exon 7 of RB1	Sample Name	Cт	Cт Mean	Cт SD		Sample Name	Cт	Cт Mean	Cт SD		deltaCT	control	delta(deltaCT)	2^-delta(deltaCT)
	Proband	25.8656	25.7915	0.0809967		Proband	20.739	20.7641	0.0428329		5.10141		1.03194	0.489053	Proband
	Proband	25.8041	25.7915	0.0809967		Proband	20.8136	20.7641	0.0428329		5.03992		0.970447	0.510348
	Proband	25.705	25.7915	0.0809967		Proband	20.7398	20.7641	0.0428329		4.94088		0.871402	0.546615
	Mother	24.819	24.9002	0.0711333		Mother	20.8	20.7973	0.0444567		4.02173	4.02173	-0.0477393	1.03364	Mother
	Mother	24.9296	24.9002	0.0711333		Mother	20.8403	20.7973	0.0444567		4.13224	4.13224	0.0627705	0.957424
	Mother	24.9519	24.9002	0.0711333		Mother	20.7516	20.7973	0.0444567		4.15458	4.15458	0.0851075	0.942714
	Father	24.9652	24.9383	0.0513412		Father	20.9562	20.9022	0.050152		4.06302	4.06302	-0.00644906	1.00448	Father
	Father	24.8791	24.9383	0.0513412		Father	20.857	20.9022	0.050152		3.97689	3.97689	-0.092583	1.06628
	Father	24.9705	24.9383	0.0513412		Father	20.8933	20.9022	0.050152		4.06837	4.06837	-0.00110658	1.00077
												4.06947	4.06947
exon 8 of RB1	Sample Name	Cт	Cт Mean	Cт SD		Sample Name	Cт	Cт Mean	Cт SD		deltaCT	control	delta(deltaCT)	2^-delta(deltaCT)
	Proband	25.6928	25.7206	0.045237		8Y5139	20.739	20.7641	0.0428329		4.92868		1.02199	0.492437	Proband
	Proband	25.7728	25.7206	0.045237		8Y5139	20.8136	20.7641	0.0428329		5.00871		1.10201	0.465866
	Proband	25.6963	25.7206	0.045237		8Y5139	20.7398	20.7641	0.0428329		4.93214		1.02544	0.491259
	Mother	24.6704	24.69	0.0507354		8Y5139MU0	20.8	20.7973	0.0444567		3.87306	3.87306	-0.0336307	1.02358	Mother
	Mother	24.6519	24.69	0.0507354		8Y5139MU0	20.8403	20.7973	0.0444567		3.85462	3.85462	-0.052069	1.03675
	Mother	24.7476	24.69	0.0507354		8Y5139MU0	20.7516	20.7973	0.0444567		3.95026	3.95026	0.0435635	0.970255
	Father	24.7501	24.8229	0.0769719		8Y5139FU0	20.9562	20.9022	0.050152		3.84792	3.84792	-0.0587695	1.04158	Father
	Father	24.8152	24.8229	0.0769719		8Y5139FU0	20.857	20.9022	0.050152		3.91301	3.91301	0.00631491	0.995632
	Father	24.9034	24.8229	0.0769719		8Y5139FU0	20.8933	20.9022	0.050152		4.00128	4.00128	0.0945908	0.936538
												3.90669	3.90669
